# Supplementary material for: Predictive value of tumor microenvironment on pathologic response to neoadjuvant chemotherapy in patients with undifferentiated pleomorphic sarcomas
Source: J Hematol Oncol. 2024 Oct 23;17:100. doi: 10.1186/s13045-024-01614-w (PMC11515614; doi:10.1186/s13045-024-01614-w)
Supplement: Supplementary file 1 — Supplementary Material 1 [file 13045_2024_1614_MOESM1_ESM.xlsx]

## Sheet: Supp Table3
Supplementary Table 3. List of genes differentially expressed by UPS patients according to the response to neoadjuvant chemotherapy
Symbol	baseMean	log2FoldChange	lfcSE	stat	pvalue	padj
PSG9	52.1687	-8.61361	1.46453	-5.88148	4.0662e-09	8.88406e-06
PIK3C2G	112.765	-8.20572	1.88985	-4.34199	1.41196e-05	0.00168707
PSG5	195.557	-6.79101	1.85398	-3.66294	0.000249334	0.0103342
LPPR5	204.359	-6.54437	1.23573	-5.29597	1.18384e-07	9.05285e-05
PSG2	12.8274	-5.96446	1.63848	-3.64024	0.00027238	0.0109052
ADIPOQ	75.3791	-5.50668	0.995168	-5.53342	3.14048e-08	4.3664e-05
CA10	64.4269	-5.33704	1.57762	-3.38297	0.000717053	0.0186507
KRT34	19.0763	-5.15573	1.20251	-4.28746	1.80726e-05	0.00201754
KCND3	35.7014	-5.14643	0.764021	-6.73598	1.62833e-11	8.30122e-08
NRG3	30.0244	-4.86094	1.21621	-3.99678	6.42089e-05	0.00448407
NLRP10	3.7843	-4.68893	1.44838	-3.23735	0.00120643	0.0264091
GABRB3	166.827	-4.67358	1.08668	-4.30079	1.70189e-05	0.00193303
KCNJ16	101.987	-4.6344	1.12727	-4.11116	3.93677e-05	0.00316889
PNLIPRP3	20.206	-4.6217	1.47979	-3.12322	0.00178887	0.0335692
BEX1	233.939	-4.54267	0.982975	-4.62135	3.81251e-06	0.000702512
CHI3L1	2613.08	-4.4908	1.20765	-3.71864	0.000200299	0.00880278
CST2	4.18164	-4.48123	1.05286	-4.25624	2.07891e-05	0.00216686
LOC643355	15.2728	-4.34642	0.925439	-4.6966	2.64527e-06	0.000539424
RAB3C	68.8183	-4.13548	1.14045	-3.62619	0.000287636	0.0112509
CCL17	18.7527	-4.1269	1.09908	-3.75487	0.000173433	0.00791868
HTR2B	372.758	-4.12611	0.763793	-5.40214	6.58517e-08	6.94736e-05
PAX9	316.037	-4.0507	1.06561	-3.8013	0.000143938	0.00714738
DKK1	3433.68	-4.01576	0.98062	-4.09512	4.2195e-05	0.00336109
FOXE1	30.4291	-3.98214	1.14146	-3.48863	0.000485509	0.0149404
HTR4	8.93684	-3.97911	1.11045	-3.58334	0.000339228	0.0123234
CNNM1	59.8382	-3.94	0.800167	-4.92397	8.48049e-07	0.000269638
TUSC5	8.57453	-3.83502	0.963843	-3.97889	6.92378e-05	0.00460402
PKHD1L1	10.1587	-3.81292	1.0824	-3.52266	0.000427231	0.0139319
DAPL1	7.44197	-3.74577	1.24631	-3.00549	0.0026515	0.0415918
KIR2DS4	31.4902	-3.73993	1.05251	-3.55336	0.00038035	0.0130721
CP	223.737	-3.73002	0.96933	-3.84804	0.000119067	0.00627932
WIPF3	164.368	-3.685	0.789465	-4.66772	3.04559e-06	0.000604925
FGF9	151.511	-3.66805	0.791294	-4.63551	3.56055e-06	0.000680688
PDIA2	65.4596	-3.65411	0.853499	-4.28132	1.85785e-05	0.00205548
COL4A4	206.311	-3.65081	0.86641	-4.21371	2.51206e-05	0.00241632
TMEM178B	270.661	-3.6403	0.818396	-4.44809	8.66352e-06	0.00121343
RGS6	79.3885	-3.58615	1.05721	-3.39208	0.000693635	0.018204
SLC7A4	65.1543	-3.49279	-3.49279	-3.20209	0.00136434	0.028559
FMO2	588.758	-3.40921	0.961525	-3.54563	0.000391673	0.0133413
FGL2	4661.59	-3.40117	0.7098	-4.79172	1.65356e-06	0.000392873
HLA-DRB5	1755.41	-3.389	1.01845	-3.32761	0.000875941	0.0215477
ARC	445.952	-3.36696	0.788826	-4.26832	1.9695e-05	0.0021064
CCL13	861.503	-3.36604	0.827981	-4.06536	4.79593e-05	0.00369475
MSTN	145.723	-3.34789	0.801358	-4.17777	2.9438e-05	0.0025875
PCLO	118.353	-3.32488	0.901299	-3.68899	0.000225146	0.00956497
METTL7B	515.724	-3.2951	0.790894	-4.1663	3.09577e-05	0.00264507
SYT6	132.662	-3.27526	0.902835	-3.62775	0.000285902	0.0112305
SBSN	280.547	-3.25022	1.0173	-3.19493	0.00139862	0.0288388
CRLF2	7.4152	-3.20765	0.912292	-3.51603	0.000438046	0.0141339
PKP2	93.792	-3.20654	0.766741	-4.18204	2.88906e-05	0.00255406
PRLR	190.318	-3.19433	0.616848	-5.17848	2.23706e-07	0.000120727
SERPINA3	192.259	-3.19081	1.04994	-3.03904	0.00237332	0.0387795
BNC1	241.707	-3.19011	1.09666	-2.90893	0.00362662	0.0499539
B3GALT1	33.515	-3.18558	1.04245	-3.05587	0.00224411	0.0377524
GRIA3	889.768	-3.11002	0.937891	-3.31597	0.000913242	0.0219109
GRIA1	21.8297	-3.10405	0.808429	-3.83961	0.00012323	0.00645441
CD1B	13.0624	-3.10103	0.941838	-3.29254	0.000992883	0.0232189
PLIN5	70.9676	-3.08743	0.764294	-4.03959	5.35451e-05	0.0040143
DNAH5	68.7815	-3.08515	0.821646	-3.75484	0.000173451	0.00791868
KRT1	24.5567	-3.04558	0.955677	-3.18683	0.0014384	0.0292538
MYEOV	34.5643	-3.04298	0.971763	-3.1314	0.00173975	0.0330531
SLC25A21	14.9874	-3.00786	0.985468	-3.05221	0.00227162	0.037988
DGAT2	208.572	-2.97409	0.436148	-6.819	9.16751e-12	7.0104e-08
PTGDS	1251.64	-2.95269	0.969888	-3.04436	0.00233176	0.0384288
KRT7	337.963	-2.93723	0.923414	-3.18083	0.00146852	0.0295132
C16orf89	559.593	-2.92909	0.988274	-2.96385	0.00303817	0.0453303
C7	503.315	-2.92875	0.902894	-3.24373	0.00117975	0.0260362
LOXL4	1113.84	-2.91838	0.767309	-3.8034	0.000142726	0.00711028
FAIM2	278.377	-2.90815	0.772038	-3.76684	0.000165326	0.00773241
SLC46A2	45.3447	-2.90474	0.859958	-3.37776	0.000730775	0.0188792
CPXM2	1266.4	-2.8863	0.827304	-3.4888	0.000485197	0.0149404
PTX3	3187.67	-2.87389	0.599909	-4.79054	1.66335e-06	0.000392873
TFPI2	562.653	-2.86322	0.782933	-3.65705	0.000255139	0.0105415
SLC14A1	153.589	-2.8536	0.695171	-4.1049	4.04498e-05	0.00323895
SMPD3	165.169	-2.82076	0.745599	-3.78322	0.000154813	0.0074223
TJP3	4.81391	-2.79675	0.809228	-3.45608	0.000548098	0.0159974
FCRL1	11.4349	-2.78834	0.934208	-2.98471	0.00283851	0.0435865
TTN	576.997	-2.76878	0.710279	-3.89816	9.69278e-05	0.005511
IKZF2	487.62	-2.76708	0.574663	-4.81514	1.47099e-06	0.000362859
GREB1	1015.9	-2.75948	0.890653	-3.09827	0.00194653	0.035653
HSD11B1	167.408	-2.75791	0.721922	-3.82023	0.000133326	0.00675812
NAP1L2	31.428	-2.75698	0.561586	-4.90928	9.14099e-07	0.000274122
SAMD12	119.325	-2.74966	0.766805	-3.58586	0.000335967	0.0122632
UTF1	5.70506	-2.74238	0.851017	-3.22248	0.00127086	0.027392
DNAJC6	123.531	-2.73861	0.604961	-4.52692	5.985e-06	0.000947366
KIR2DL3	17.1853	-2.71662	0.91144	-2.98058	0.00287707	0.0438676
KRT86	73.6566	-2.69902	0.782039	-3.45126	0.000557974	0.0161929
SLC1A2	135.568	-2.69539	0.663442	-4.06274	4.85e-05	0.00369475
CD1E	32.038	-2.68997	0.841871	-3.19523	0.00139721	0.0288388
CD19	26.4809	-2.67738	0.752481	-3.55807	0.000373583	0.012956
CACNA2D1	607.578	-2.6728	0.586276	-4.55894	5.14122e-06	0.000836487
SORL1	928.474	-2.66848	0.55712	-4.78977	1.66973e-06	0.000392873
WDR16	7.85964	-2.66417	0.90472	-2.94475	0.00323219	0.0468116
PODXL2	891.201	-2.65232	0.8423	-3.1489	0.00163886	0.0316875
KLHDC7B	712.58	-2.64411	0.904641	-2.92283	0.00346866	0.0486249
P2RX5	123.282	-2.64225	0.819541	-3.22406	0.00126389	0.0273407
RGS20	53.9198	-2.63863	0.81508	-3.23727	0.0012068	0.0264091
CCR8	12.4933	-2.5992	0.691457	-3.75902	0.000170583	0.00787709
FAM177B	35.236	-2.5677	0.663699	-3.86878	0.000109383	0.00595341
ZG16B	17.9829	-2.55887	0.746797	-3.42646	0.000611497	0.0169686
DHRS9	88.5531	-2.53514	0.645286	-3.92871	8.54044e-05	0.00516979
PAMR1	1370.5	-2.51514	0.787187	-3.1951	0.00139781	0.0288388
GPR39	174.817	-2.51281	0.659808	-3.80839	0.000139873	0.0069909
MRAP2	61.1833	-2.47616	0.804029	-3.07969	0.00207219	0.0365897
ENDOU	31.7785	-2.4576	0.81164	-3.02795	0.00246219	0.0396592
SUSD3	116.414	-2.45156	0.605991	-4.04554	5.22016e-05	0.00394141
CGREF1	390.825	-2.4514	0.798769	-3.06897	0.002148	0.0369346
TNK1	46.1828	-2.44172	0.830535	-2.93994	0.00328277	0.0471425
FADS2	6934.16	-2.41677	0.683199	-3.53744	0.000404032	0.0135742
SPTBN4	233.326	-2.41051	0.685872	-3.51452	0.000440558	0.014185
IL12RB2	89.0113	-2.38916	0.659719	-3.62148	0.000292923	0.0113417
CPED1	1250.29	-2.38541	0.506054	-4.71374	2.4321e-06	0.000516618
LGSN	10.6366	-2.38125	0.80086	-2.97337	0.00294551	0.0445145
ECHDC3	109.209	-2.37866	0.673956	-3.5294	0.000416509	0.0137545
IL7R	1266.01	-2.3782	0.722614	-3.29111	0.000997929	0.0232919
ANK2	1630.28	-2.36956	0.476782	-4.96989	6.69899e-07	0.000249889
PLEKHA6	259.545	-2.35247	0.684841	-3.43506	0.000592422	0.0167168
TOM1L1	227.846	-2.33949	0.698031	-3.35155	0.000803597	0.0202142
KCNK15	164.321	-2.33523	0.797879	-2.92679	0.00342478	0.048278
SLC9A7	646.866	-2.31972	0.570452	-4.06645	4.77347e-05	0.00369475
CPAMD8	98.3395	-2.29291	0.73113	-3.13612	0.001712	0.0326476
USP53	3566.94	-2.2916	0.466531	-4.91199	9.01565e-07	0.000274122
TRIM29	31.5071	-2.2844	0.718678	-3.17861	0.00147983	0.0296237
FLJ22184	51.5866	-2.28336	0.743029	-3.07305	0.00211884	0.0369346
PTPRO	457.437	-2.26541	0.580672	-3.90136	9.5652e-05	0.005511
CD1C	88.5354	-2.26407	0.717044	-3.1575	0.00159126	0.0310906
RERG	665.517	-2.25511	0.564453	-3.99521	6.46373e-05	0.00449347
P2RY12	83.2723	-2.25377	0.668169	-3.37306	0.000743388	0.019048
IFI44L	3830.78	-2.2531	0.647691	-3.47867	0.000503914	0.0152009
SVEP1	4294.81	-2.22213	0.601244	-3.69589	0.000219118	0.00936089
BTLA	67.2925	-2.20763	0.701521	-3.14693	0.00164997	0.0318429
GPLD1	40.4259	-2.1969	0.72864	-3.01507	0.00256919	0.0407605
ZNF683	58.6229	-2.17663	0.714304	-3.0472	0.00230984	0.0383153
KCNA3	32.6891	-2.15858	0.629979	-3.42643	0.000611573	0.0169686
DIO2	1131.62	-2.15721	0.527702	-4.08794	4.3523e-05	0.00344891
CCBE1	289.638	-2.15258	0.687084	-3.13293	0.00173072	0.0329225
HLA-DRB1	3882.55	-2.15091	0.543708	-3.95599	7.62171e-05	0.00488074
PTPRN2	711.551	-2.131	0.554272	-3.84468	0.000120711	0.00634417
SPINT2	857.969	-2.1114	0.423121	-4.99006	6.03595e-07	0.000241585
HPGDS	314.253	-2.10552	0.602012	-3.49746	0.000469704	0.0149348
ITGAD	105.681	-2.08454	0.709611	-2.93759	0.00330777	0.0473411
RTN1	326.026	-2.07413	0.290052	-7.15089	8.62172e-13	1.31861e-08
PRKCQ	77.1714	-2.07026	0.619504	-3.34181	0.000832341	0.0207421
F13A1	11434.5	-2.05572	0.424511	-4.84255	1.28183e-06	0.000332002
CX3CR1	565.298	-2.05302	0.664323	-3.0904	0.00199885	0.0360076
ABLIM2	302.054	-2.04928	0.629623	-3.25477	0.00113485	0.0253356
GPR34	1400.08	-2.03152	0.389417	-5.21683	1.82012e-07	0.000114368
RASGRP1	248.025	-2.02838	0.582216	-3.4839	0.000494158	0.0150251
SLC1A1	264.001	-2.01922	0.58778	-3.43533	0.000591842	0.0167168
MRC1	3644.96	-2.0142	0.50461	-3.9916	6.56304e-05	0.0045214
FGF2	975.564	-2.01147	0.565098	-3.55951	0.000371553	0.0129443
PLD4	151.426	-2.00815	0.636415	-3.1554	0.00160278	0.0311868
CCR4	19.587	-2.00096	0.575048	-3.47963	0.000502104	0.0151762
TESPA1	122.019	-1.99644	0.580461	-3.4394	0.000583	0.0165425
CD200R1	251.969	-1.9963	0.50139	-3.98153	6.84727e-05	0.00459307
RSAD2	1165.25	-1.99236	0.58124	-3.42778	0.000608534	0.0169686
NRG2	70.4932	-1.95659	0.628931	-3.11098	0.00186468	0.034526
RRAS2	2235.36	-1.95489	0.400381	-4.88257	1.04713e-06	0.000294469
SCML4	37.7857	-1.94546	0.568601	-3.42148	0.000622806	0.0171009
TLR7	635.973	-1.94345	0.444382	-4.37338	1.22338e-05	0.00152117
TMEM236	128.558	-1.94086	0.557534	-3.48115	0.000499259	0.0151201
RGS18	276.171	-1.93596	0.485778	-3.98528	6.73998e-05	0.00458139
SNCA	190.283	-1.92001	0.457668	-4.19521	2.72617e-05	0.0025147
TPD52	529.782	-1.91709	0.589048	-3.25456	0.00113567	0.0253356
CYBB	5249.77	-1.90697	0.435985	-4.37393	1.22029e-05	0.00152117
ZDHHC2	995.039	-1.90125	0.471087	-4.03588	5.43991e-05	0.00403874
HERC6	1048.47	-1.86808	0.498861	-3.74468	0.000180622	0.00822154
GAPT	127.445	-1.82905	0.54144	-3.37812	0.000729827	0.0188792
TLR8	296.819	-1.82605	0.491518	-3.71513	0.000203099	0.00887877
ALOX5AP	822.156	-1.82476	0.59574	-3.06301	0.00219126	0.0372783
SEC11C	805.414	-1.81566	0.572538	-3.17126	0.0015178	0.0303044
ABCA3	748.691	-1.81559	0.590296	-3.07574	0.00209983	0.036829
LPAR5	295.454	-1.81068	0.49382	-3.66668	0.000245722	0.010268
IFIT1	1795.11	-1.80996	0.540588	-3.34813	0.000813597	0.0203986
OAS1	1149.1	-1.80088	0.487126	-3.69695	0.000218204	0.00936089
MAP1LC3C	156.983	-1.80078	0.589426	-3.05514	0.00224956	0.0377619
VAV1	835.571	-1.79743	0.400876	-4.48377	7.33365e-06	0.00109644
PTGS1	1433.46	-1.79354	0.446422	-4.01759	5.87957e-05	0.00422474
CCR2	139.046	-1.78819	0.57444	-3.11292	0.00185248	0.0343999
PDCD1LG2	439.287	-1.77452	0.485311	-3.65647	0.000255714	0.0105415
MS4A4A	2137.81	-1.76015	0.420749	-4.18338	2.87205e-05	0.00255406
IFIT2	1682.61	-1.76009	0.549244	-3.20457	0.00135263	0.0284295
TLR4	2625.04	-1.75377	0.454289	-3.86047	0.00011317	0.00607103
TNFSF13B	1597.12	-1.74907	0.521505	-3.3539	0.000796817	0.0200766
EMB	1927.95	-1.74711	0.490919	-3.55885	0.000372485	0.0129472
MARCH1	1059.06	-1.72805	0.477707	-3.61737	0.000297607	0.0113509
CA11	235.949	-1.72633	0.503883	-3.42605	0.000612439	0.0169686
NHLRC4	53.4721	-1.68738	0.472937	-3.56787	0.000359899	0.0128515
BST1	515.775	-1.68293	0.549585	-3.06218	0.00219731	0.0373244
GPRIN3	347.078	-1.68023	0.492259	-3.41331	0.00064178	0.0173724
IL12RB1	183.971	-1.67894	0.444613	-3.77618	0.00015925	0.00754757
CD79A	36.129	-1.65993	0.518917	-3.19884	0.0013798	0.0287697
P2RY13	241.764	-1.65632	0.543813	-3.04574	0.00232106	0.038394
ENPP4	612.495	-1.6524	0.381027	-4.33671	1.44634e-05	0.00171475
TACR2	28.8153	-1.64843	0.340834	-4.83647	1.32167e-06	0.000332002
RAET1E	81.7148	-1.64515	0.553149	-2.97415	0.00293797	0.0444884
TSPAN33	1125.92	-1.64259	0.5331	-3.0812	0.00206168	0.0365327
TMEM229B	325.202	-1.63659	0.355869	-4.59885	4.24832e-06	0.000746826
FBXO41	358.049	-1.63657	0.53314	-3.06968	0.00214288	0.0369346
FAM171B	560.864	-1.63479	0.520559	-3.14046	0.00168683	0.0322591
HLA-DMB	2303.93	-1.63455	0.456485	-3.58074	0.00034262	0.0123878
CTSC	7613.2	-1.62708	0.419618	-3.87752	0.000105527	0.00584605
MS4A6A	3973.53	-1.62621	0.399088	-4.07482	4.60501e-05	0.00361209
GRAP2	59.0461	-1.62228	0.526011	-3.08412	0.00204157	0.0363913
PTPRC	2391.93	-1.61695	0.459568	-3.51841	0.000434147	0.0140377
GPR82	202.481	-1.60566	0.460596	-3.48606	0.000490193	0.0149608
GAMT	570.286	-1.58229	0.413288	-3.82853	0.00012891	0.0066382
TLR3	288.725	-1.56531	0.473376	-3.30669	0.000944037	0.0222836
SMKR1	151.604	-1.56487	0.502105	-3.11662	0.00182939	0.0341563
SNX20	143.339	-1.56002	0.431087	-3.61882	0.000295951	0.0113509
GATM	810.042	-1.55469	0.326241	-4.76547	1.88418e-06	0.000429214
C3AR1	1277.46	-1.54891	0.388921	-3.98259	6.81673e-05	0.00459307
VSIG4	3524.7	-1.54508	0.459811	-3.36026	0.0007787	0.0197503
CLEC10A	366.247	-1.53978	0.525746	-2.92875	0.0034033	0.048278
SLC8A1	615.073	-1.53841	0.330522	-4.65449	3.24778e-06	0.000628754
EFR3A	4473.83	-1.53783	0.366283	-4.19848	2.68709e-05	0.0025147
SAMSN1	719.844	-1.52511	0.407774	-3.74008	0.00018396	0.00826913
FOLR2	2952.32	-1.52315	0.445686	-3.41754	0.000631909	0.0172581
TAGAP	229.603	-1.51846	0.470755	-3.22558	0.00125718	0.0272342
DAPP1	222.829	-1.51807	0.383036	-3.96326	7.39327e-05	0.00483216
MAP3K5	935.394	-1.51526	0.491786	-3.08113	0.00206215	0.0365327
IL2RA	577.425	-1.51307	0.514393	-2.94146	0.00326667	0.047088
IGSF6	289.256	-1.51012	0.454355	-3.32365	0.000888472	0.0216374
ALDH1A1	577.599	-1.50668	0.445854	-3.37932	0.000726662	0.0188685
HLA-DOA	1162.11	-1.50269	0.457466	-3.28481	0.00102051	0.0234462
P2RY6	302.938	-1.4987	0.421937	-3.55196	0.000382375	0.0131122
SLC24A4	104.384	-1.49618	0.447357	-3.34448	0.000824361	0.0206347
PIK3AP1	1215.66	-1.49175	0.414283	-3.60081	0.00031723	0.0118008
MARC1	131.486	-1.48658	0.41685	-3.56622	0.000362169	0.0128515
STAMBPL1	584.857	-1.48391	0.385429	-3.85003	0.000118106	0.0062502
RNASE6	951.189	-1.48196	0.459908	-3.22231	0.00127163	0.027392
TRIM14	739	-1.48152	0.313127	-4.73139	2.22989e-06	0.000494259
C1GALT1C1	1176.47	-1.48134	0.335069	-4.42099	9.82477e-06	0.00128427
LAX1	60.2727	-1.47302	0.455758	-3.23202	0.0012292	0.0267798
CYSLTR1	235.386	-1.46976	0.373458	-3.93554	8.30109e-05	0.00511923
TFEC	672.003	-1.46868	0.492402	-2.98269	0.00285723	0.0437198
NAAA	758.827	-1.46331	0.340108	-4.30247	1.68902e-05	0.00193303
CITED2	4488.47	-1.46293	0.444975	-3.28767	0.0010102	0.0234462
NFAM1	689.446	-1.45733	0.346162	-4.20996	2.55416e-05	0.00244146
IFIT3	2944.35	-1.45531	0.499759	-2.91202	0.003591	0.049702
CCND2	1554.75	-1.45435	0.475894	-3.05604	0.00224278	0.0377524
CCDC170	333.874	-1.45359	0.459445	-3.1638	0.00155724	0.0307705
CTSS	4029.41	-1.45314	0.368443	-3.944	8.01345e-05	0.00504866
TM6SF1	365.283	-1.45157	0.389904	-3.72289	0.000196957	0.00873119
IKZF1	563.379	-1.44981	0.426213	-3.40161	0.000669908	0.0178277
DNAJB9	1687.72	-1.44975	0.340574	-4.25679	2.07387e-05	0.00216686
RLTPR	106.814	-1.44888	0.382508	-3.78785	0.000151959	0.00735461
AOAH	634.486	-1.44656	0.359523	-4.02356	5.73249e-05	0.00421029
RAB39A	53.9963	-1.43893	0.415478	-3.46331	0.000533582	0.0158458
FBXL13	92.8262	-1.43145	0.453335	-3.15761	0.0015907	0.0310906
CSF2RB	907.202	-1.42953	0.340774	-4.19494	2.72944e-05	0.0025147
CSF2RA	474.407	-1.42812	0.425318	-3.35778	0.000785724	0.0198626
HVCN1	442.331	-1.42518	0.485173	-2.93747	0.00330898	0.0473411
TGFA	143.136	-1.41773	0.367441	-3.8584	0.000114131	0.00608194
SMPDL3A	939.393	-1.41452	0.439191	-3.22074	0.0012786	0.0275033
BLNK	233.56	-1.41251	0.372281	-3.7942	0.00014812	0.00730755
RAB11FIP1	464.913	-1.40622	0.299786	-4.69077	2.72185e-06	0.000547736
AMICA1	618.766	-1.40377	0.457823	-3.06618	0.00216809	0.037049
IFIH1	1145.27	-1.40011	0.377537	-3.70852	0.000208474	0.00903228
MPEG1	3088.54	-1.39535	0.392677	-3.55344	0.000380224	0.0130721
LGALS3BP	10724.9	-1.39478	0.399065	-3.49511	0.000473864	0.0149404
CECR1	1346.08	-1.39357	0.439748	-3.16903	0.00152951	0.0304588
ST6GAL1	1452.89	-1.38743	0.431045	-3.21875	0.0012875	0.0276171
CYTIP	244.246	-1.38468	0.468747	-2.95399	0.00313692	0.0460918
ASAH1	6117.82	-1.3809	0.29853	-4.62567	3.73383e-06	0.000700143
SPR	776.519	-1.38089	0.439709	-3.14046	0.00168681	0.0322591
PRNP	3854.92	-1.38075	0.312793	-4.41427	1.01354e-05	0.00130261
STAT1	7970.49	-1.38068	0.356631	-3.87146	0.000108188	0.00591857
CUL4B	4831.56	-1.3786	0.344828	-3.99795	6.38932e-05	0.00448407
ITPR2	2460.77	-1.37526	0.349734	-3.9323	8.41353e-05	0.00515452
B3GNT1	1304.75	-1.3751	0.381551	-3.60398	0.000313385	0.0118008
CD163	6072.84	-1.37459	0.408097	-3.36829	0.000756367	0.0192656
SEPP1	21461	-1.37333	0.325336	-4.22126	2.42939e-05	0.00237642
HLA-DRA	19601	-1.37291	0.462334	-2.96952	0.00298261	0.0448535
MRO	235.979	-1.37255	0.427477	-3.21082	0.00132357	0.0280833
SULT1A1	414.652	-1.37239	0.351986	-3.89898	9.65968e-05	0.005511
SASH3	791.266	-1.36908	0.388782	-3.52146	0.000429184	0.0139362
RBM47	908.236	-1.36745	0.345613	-3.95658	7.60296e-05	0.00488074
AIF1	2201.75	-1.36545	0.443579	-3.07826	0.0020821	0.0366862
GPR65	415.885	-1.35554	0.380394	-3.56352	0.000365915	0.0129443
FPR3	1154.27	-1.34857	0.378516	-3.5628	0.000366922	0.0129443
ALOX5	765.376	-1.34355	0.417212	-3.22032	0.00128049	0.0275053
TNFSF8	321.575	-1.33577	0.370464	-3.60567	0.000311346	0.0117807
CPVL	2021.73	-1.33525	0.450557	-2.96356	0.00304099	0.0453303
RB1	2202	-1.33439	0.299751	-4.45166	8.52095e-06	0.00120666
CREG1	5893.03	-1.33244	0.317598	-4.19536	2.72436e-05	0.0025147
IQGAP2	925.491	-1.33172	0.394242	-3.37794	0.00073032	0.0188792
STX11	270.53	-1.33095	0.410071	-3.24564	0.00117185	0.0259367
NLRP3	233.747	-1.33001	0.312514	-4.25583	2.08271e-05	0.00216686
LY86	455.882	-1.32987	0.445881	-2.98256	0.00285845	0.0437198
ADAP1	370.101	-1.32333	0.39793	-3.32555	0.000882446	0.0216374
NCKAP1L	1414.6	-1.32301	0.378783	-3.49278	0.000478025	0.0149404
PPM1L	121.498	-1.31813	0.431384	-3.05558	0.00224628	0.0377524
CD53	1982.8	-1.31799	0.417412	-3.15752	0.00159115	0.0310906
TLR1	482.42	-1.31542	0.323799	-4.06246	4.8558e-05	0.00369475
CD226	49.8867	-1.30283	0.409732	-3.17972	0.00147416	0.0295784
ITGB2	3878.72	-1.30019	0.424016	-3.06636	0.00216679	0.037049
ME1	1306.95	-1.28979	0.38801	-3.32411	0.000887	0.0216374
C16orf54	108.244	-1.28807	0.419825	-3.06811	0.00215416	0.0369346
CREBL2	3478.88	-1.28768	0.255444	-5.04094	4.63253e-07	0.000202428
SLCO2B1	4985.44	-1.28688	0.328189	-3.92115	8.8128e-05	0.00526496
UGCG	805.001	-1.28462	0.325384	-3.948	7.88053e-05	0.00502187
KCNJ5	191.152	-1.28419	0.343395	-3.73968	0.000184257	0.00826913
DOCK2	936.994	-1.27675	0.32934	-3.8767	0.000105882	0.00584605
CD37	610.354	-1.26808	0.363428	-3.48922	0.000484428	0.0149404
PIK3IP1	761.622	-1.26266	0.277254	-4.55417	5.25938e-06	0.000846704
THEM6	707.667	-1.25967	0.409837	-3.0736	0.00211493	0.0369346
RPGRIP1	22.691	-1.25819	0.385432	-3.26436	0.00109712	0.0248582
FBP1	221.064	-1.25607	0.337625	-3.72031	0.000198977	0.00876989
ARRDC4	2903.8	-1.24871	0.367679	-3.3962	0.000683274	0.0180172
NCF2	874.234	-1.24653	0.370108	-3.36803	0.000757068	0.0192656
DRAM1	3696.29	-1.24577	0.420972	-2.95926	0.00308381	0.0457649
GIMAP2	674.255	-1.23217	0.396219	-3.10983	0.00187195	0.0345555
DNAJB4	2563.45	-1.2312	0.27468	-4.4823	7.38417e-06	0.00109644
CTSF	3071.33	-1.23047	0.376857	-3.26508	0.00109433	0.0248537
SLC22A18	306.026	-1.23012	0.352752	-3.48722	0.000488065	0.0149589
CHST2	1037.59	-1.22955	0.341417	-3.60131	0.000316617	0.0118008
SYK	1428.85	-1.22805	0.403487	-3.04359	0.00233772	0.0384441
AMPD3	533.366	-1.22345	0.294931	-4.14828	3.34986e-05	0.0027996
HLA-DMA	2474.32	-1.22182	0.383275	-3.18783	0.00143345	0.029239
PARD6A	90.5513	-1.22176	0.353331	-3.45783	0.000544539	0.0159932
SAMD9L	3397.45	-1.21998	0.392943	-3.10473	0.00190451	0.0350513
IL10RA	1874.03	-1.2174	0.402272	-3.02631	0.00247558	0.0396592
ARHGAP30	1462.45	-1.2121	0.290927	-4.16634	3.09528e-05	0.00264507
DHCR24	2640.76	-1.2112	0.388543	-3.11729	0.00182524	0.0341262
CXorf21	167.848	-1.1985	0.392619	-3.05257	0.0022689	0.037988
ETNK1	3395.09	-1.19435	0.31494	-3.7923	0.000149259	0.0073122
RNF141	1479.35	-1.19256	0.241775	-4.9325	8.11836e-07	0.000269638
HCK	1057.2	-1.18869	0.381443	-3.11631	0.00183132	0.0341563
MSR1	2641.26	-1.18712	0.379837	-3.12533	0.00177607	0.0334206
ITGAM	1078.34	-1.18697	0.396477	-2.9938	0.00275527	0.0426941
SAMHD1	2479.44	-1.1834	0.303379	-3.90073	9.59025e-05	0.005511
CD14	7194.95	-1.18086	0.39115	-3.01895	0.00253655	0.0403684
ENDOD1	1538.96	-1.17815	0.297826	-3.95582	7.62716e-05	0.00488074
LY6E	5317.97	-1.1692	0.300006	-3.89728	9.72808e-05	0.005511
ANTXR2	6798.77	-1.16127	0.399091	-2.90977	0.0036169	0.049925
SAMD9	3058.69	-1.15858	0.390855	-2.96421	0.00303456	0.0453229
P2RX7	493.922	-1.15236	0.38004	-3.03222	0.0024276	0.039372
GCA	944.506	-1.15067	0.323018	-3.56226	0.000367682	0.0129443
NCF4	1322.97	-1.14038	0.374672	-3.04367	0.00233714	0.0384441
CAST	11285.4	-1.13944	0.314128	-3.62732	0.000286381	0.0112305
PIK3CG	631.876	-1.13859	0.384001	-2.96506	0.00302625	0.0452872
HMHA1	1689.56	-1.13706	0.315828	-3.60026	0.000317898	0.0118008
FGD2	561.776	-1.13699	0.360532	-3.15364	0.00161249	0.031336
ELL2	3552.84	-1.13502	0.355986	-3.18839	0.00143066	0.029239
BTK	439.065	-1.1343	0.375605	-3.01992	0.00252839	0.0402804
PRSS23	6014.97	-1.13363	0.380946	-2.97584	0.00292187	0.0443324
NIPAL2	402.653	-1.13269	0.374133	-3.02751	0.0024658	0.0396592
NUGGC	48.4633	-1.13125	0.338409	-3.34284	0.000829253	0.0207232
NCEH1	472.512	-1.1242	0.302759	-3.7132	0.000204657	0.00891746
TAPBPL	657.76	-1.11695	0.246996	-4.52212	6.1222e-06	0.000955438
PLB1	423.878	-1.11019	0.361807	-3.06845	0.00215176	0.0369346
LAP3	5094.16	-1.10539	0.206206	-5.3606	8.29442e-08	7.46205e-05
SYNGR2	1873.09	-1.10392	0.291161	-3.79145	0.000149773	0.0073122
RNASE1	11310.5	-1.10385	0.377156	-2.92677	0.00342498	0.048278
NOD2	180.448	-1.10319	0.294868	-3.74129	0.00018308	0.00826913
RGMB	1678.11	-1.09835	0.323283	-3.3975	0.000680042	0.0179898
RENBP	649.16	-1.09653	0.344882	-3.17943	0.00147563	0.0295784
GCLC	1665.71	-1.09303	0.361172	-3.02634	0.00247535	0.0396592
LPXN	1077.42	-1.08953	0.333551	-3.26644	0.00108909	0.0247864
ADAP2	1588.95	-1.08699	0.330355	-3.29037	0.00100057	0.0232919
GAB3	614.932	-1.08598	0.326736	-3.32374	0.000888201	0.0216374
RAB30	1566.39	-1.07699	0.319669	-3.36909	0.000754168	0.0192558
RASSF5	632.502	-1.07409	0.350408	-3.06526	0.00217484	0.0371227
C11orf45	95.747	-1.07107	0.342325	-3.1288	0.0017552	0.0332229
HSH2D	113.547	-1.07059	0.362893	-2.95015	0.0031762	0.0463533
MYO7A	565.276	-1.06053	0.295459	-3.58943	0.000331396	0.0121577
TMEM123	6708.52	-1.05353	0.318385	-3.30898	0.000936363	0.0221683
PCBD1	645.053	-1.05306	0.329374	-3.19714	0.00138796	0.0288315
RNF130	4973.79	-1.04081	0.297672	-3.4965	0.000471411	0.0149404
DDX58	1214.99	-1.03816	0.355795	-2.91785	0.00352458	0.0493046
IFIT5	1532.68	-1.03723	0.293674	-3.5319	0.000412589	0.013698
SLC2A9	89.2984	-1.03556	0.304507	-3.40077	0.000671968	0.0178277
DTD1	841.997	-1.02882	0.275907	-3.72887	0.000192338	0.00857615
DENND1B	623.841	-1.02858	0.297454	-3.45796	0.000544285	0.0159932
DOCK10	1402.77	-1.02666	0.332441	-3.08825	0.0020134	0.0361419
REEP5	5272.51	-1.02664	0.208652	-4.92035	8.63886e-07	0.000269638
PAK1	2320.48	-1.02288	0.300325	-3.40591	0.000659434	0.0176627
CIITA	728.847	-1.02012	0.307134	-3.32143	0.000895585	0.0216383
MAN1A1	7151.62	-1.01664	0.255315	-3.98192	6.83601e-05	0.00459307
MGAT4A	1623.75	-1.01637	0.33138	-3.06707	0.00216167	0.0370219
PRSS36	229.739	-1.00483	0.224883	-4.46824	7.88648e-06	0.00114872
RCSD1	894.057	-1.00341	0.341226	-2.94062	0.00327557	0.0471359
ANKRD42	217.786	-1.00261	0.255222	-3.92838	8.5521e-05	0.00516979
TPGS1	1065.84	-1.00108	0.275356	-3.63558	0.000277359	0.0110604
SLC18B1	917.413	-1.00027	0.264872	-3.77643	0.000159095	0.00754757
MBLAC2	533.024	-0.995643	0.279588	-3.56111	0.000369285	0.0129443
PILRA	365.225	-0.989913	0.314336	-3.14922	0.0016371	0.0316875
CREBRF	1601.39	-0.98063	0.270891	-3.62001	0.000294589	0.0113509
LAMP2	11972.1	-0.979687	0.283277	-3.4584	0.000543384	0.0159932
WAS	671.957	-0.977024	0.2999	-3.25784	0.00112265	0.0252673
PPFIBP2	521.474	-0.972825	0.325135	-2.99207	0.00277095	0.0428069
CCNDBP1	1217.84	-0.972475	0.271317	-3.58427	0.000338023	0.0123089
LYSMD2	556.612	-0.971692	0.304589	-3.19017	0.00142189	0.0291506
C2orf74	446.709	-0.96676	0.313253	-3.0862	0.00202733	0.0362219
HSPA13	3566.62	-0.966321	0.291493	-3.31508	0.000916167	0.0219278
C10orf118	915.817	-0.963678	0.317502	-3.03518	0.00240389	0.0391534
RCN1	9446.7	-0.961477	0.191486	-5.02112	5.13701e-07	0.000218237
SPOCK2	682.289	-0.961414	0.284998	-3.3734	0.000742447	0.019048
RRM2B	1705.57	-0.959873	0.274755	-3.49356	0.00047663	0.0149404
CYBRD1	8300.12	-0.958196	0.324358	-2.95413	0.00313552	0.0460918
LGMN	8468.21	-0.955867	0.311335	-3.07022	0.00213902	0.0369346
ID2	2221.01	-0.952302	0.324998	-2.93017	0.00338772	0.048197
TMEM37	494.6	-0.948637	0.270804	-3.50304	0.000459974	0.0147173
FBXO36	140.289	-0.945691	0.320968	-2.94637	0.00321524	0.0466605
AP1S3	173.433	-0.945013	0.302094	-3.12821	0.00175875	0.0332489
TMEM9B	1801.1	-0.944831	0.185154	-5.10296	3.34389e-07	0.000154974
DENND3	1521.66	-0.931904	0.264078	-3.5289	0.000417295	0.0137545
C10orf32	1417.69	-0.930012	0.26903	-3.45691	0.000546408	0.0159974
TSPAN4	2481.78	-0.922218	0.246814	-3.73648	0.000186612	0.00834516
CPEB4	1281.99	-0.919994	0.260813	-3.52741	0.000419651	0.0137834
IDH1	3584.9	-0.919827	0.236652	-3.88683	0.000101561	0.00568963
GMFB	3371.99	-0.908663	0.253731	-3.58121	0.000342009	0.0123878
ARSK	534.262	-0.906732	0.231563	-3.91571	9.01398e-05	0.00532277
NT5DC1	755.677	-0.90064	0.258312	-3.48664	0.000489137	0.0149608
ZBTB41	1400.06	-0.89783	0.271229	-3.31023	0.000932207	0.0221041
NAIP	3363.22	-0.896604	0.262414	-3.41675	0.000633739	0.017277
CYLD	2223.59	-0.895048	0.246217	-3.6352	0.000277761	0.0110604
IFNGR1	4514.1	-0.894814	0.234575	-3.81461	0.000136398	0.00686208
H2AFJ	1843.65	-0.894496	0.228005	-3.92314	8.74027e-05	0.00524211
ITM2B	14953.9	-0.891401	0.198277	-4.49572	6.93336e-06	0.00106039
SC5D	925.814	-0.887837	0.251926	-3.5242	0.00042476	0.0138809
TMEM126B	1470.58	-0.880321	0.276177	-3.18753	0.00143495	0.029239
SERINC1	11745.9	-0.873487	0.178182	-4.90222	9.47606e-07	0.000278706
TMEM55A	931.546	-0.873117	0.271901	-3.21116	0.00132201	0.0280833
GLCE	1413.9	-0.870575	0.24148	-3.60516	0.000311963	0.0117807
APH1B	782.205	-0.870439	0.241623	-3.60247	0.000315207	0.0118008
ZDHHC24	478.251	-0.86872	0.151656	-5.72823	1.01483e-08	1.9401e-05
YPEL2	1411.47	-0.862443	0.288384	-2.9906	0.00278427	0.042926
MRPL54	1154.92	-0.861585	0.25089	-3.43412	0.000594482	0.0167368
SEC23B	1752.63	-0.858765	0.225096	-3.8151	0.000136127	0.00686208
SLC39A10	1424.4	-0.857352	0.291396	-2.94222	0.0032587	0.0470551
WWP1	2412.63	-0.853808	0.266445	-3.20444	0.00135325	0.0284295
NLN	1084.53	-0.848709	0.223883	-3.79086	0.000150126	0.0073122
CCDC28A	971.739	-0.846663	0.201544	-4.20089	2.65871e-05	0.0025147
CD59	13283.9	-0.843179	0.213866	-3.94256	8.06149e-05	0.00504866
C6orf211	1812.26	-0.842374	0.258015	-3.26483	0.00109529	0.0248537
HSD17B12	2391.05	-0.838847	0.240083	-3.49399	0.000475859	0.0149404
C11orf71	343.192	-0.838836	0.285264	-2.94056	0.00327615	0.0471359
JAK2	1646.46	-0.837701	0.275478	-3.0409	0.00235874	0.0386237
SGMS1	1314.55	-0.837476	0.218724	-3.82892	0.000128708	0.0066382
TDRD7	755.677	-0.836448	0.254633	-3.28491	0.00102014	0.0234462
NHLRC2	570.174	-0.835797	0.263627	-3.17038	0.00152239	0.0303565
CLUAP1	921.974	-0.833813	0.275146	-3.03044	0.00244201	0.0395219
TXNDC15	2738.58	-0.827563	0.20502	-4.03651	5.42529e-05	0.00403874
CNST	1117.44	-0.826795	0.281959	-2.93232	0.0033644	0.0479992
DMXL1	1753.54	-0.826279	0.213001	-3.87923	0.000104786	0.0058276
DDHD1	1952.1	-0.824742	0.274571	-3.00375	0.00266674	0.041788
TRAM1	11263	-0.823071	0.206816	-3.97973	6.89935e-05	0.00460402
PTK2B	970.198	-0.814324	0.253822	-3.20825	0.00133544	0.0281713
CD46	4719.29	-0.814088	0.163325	-4.98447	6.21326e-07	0.000241585
ATP5D	2813.13	-0.809275	0.181589	-4.45663	8.32564e-06	0.00119002
ELOVL5	5667.31	-0.804492	0.216897	-3.70909	0.000208008	0.00903228
GPX4	9316.58	-0.801931	0.206057	-3.89179	9.95063e-05	0.00561568
KBTBD3	153.236	-0.801338	0.259247	-3.09102	0.0019947	0.0359752
RNF13	2494.27	-0.80053	0.206798	-3.87108	0.000108356	0.00591857
PRKAR1A	13146.8	-0.799554	0.268991	-2.97242	0.00295461	0.044564
C12orf5	781.605	-0.798741	0.255725	-3.12344	0.00178751	0.0335692
TMEM86A	471.01	-0.798734	0.269189	-2.96719	0.00300539	0.0451518
CPEB3	306.861	-0.798521	0.2254	-3.54268	0.000396084	0.0134317
GDE1	3143.45	-0.793753	0.127608	-6.22023	4.96412e-10	1.51843e-06
PARP11	567.828	-0.792259	0.255894	-3.09604	0.00196126	0.0357089
BDH2	1567.76	-0.791015	0.257131	-3.07631	0.00209581	0.036829
IDS	6153.57	-0.787632	0.260293	-3.02594	0.00247862	0.0396592
TM7SF3	2019.66	-0.786037	0.257204	-3.05608	0.00224248	0.0377524
SCCPDH	2112.11	-0.78216	0.237708	-3.29043	0.00100035	0.0232919
TSPAN31	919.829	-0.780588	0.228888	-3.41035	0.000648806	0.0174698
TMEM66	6057.23	-0.777746	0.22596	-3.44197	0.000577492	0.0164779
C2CD5	2306.03	-0.776316	0.25293	-3.0693	0.00214564	0.0369346
PAPD4	2689.83	-0.767552	0.247986	-3.09514	0.00196721	0.0357152
GIN1	272.041	-0.756586	0.222491	-3.40052	0.00067259	0.0178277
OSGIN2	1012.12	-0.750233	0.241259	-3.10966	0.00187306	0.0345555
RAB7L1	1403.01	-0.749845	0.242235	-3.09552	0.00196465	0.0357152
NBN	2705.7	-0.747026	0.213767	-3.49458	0.000474814	0.0149404
ARPC1B	7751.67	-0.735971	0.245487	-2.998	0.00271754	0.0424115
SGTB	843.796	-0.735425	0.243413	-3.0213	0.00251688	0.0401808
MFSD1	3508.38	-0.735065	0.219969	-3.34168	0.000832723	0.0207421
LMBRD1	1864.19	-0.731742	0.20358	-3.59438	0.000325169	0.0120124
ATM	3630	-0.731075	0.232083	-3.15005	0.00163242	0.0316429
THG1L	512.136	-0.728961	0.245763	-2.96612	0.00301587	0.0452545
C8orf33	1777.5	-0.728143	0.224445	-3.24419	0.00117783	0.0260315
HINT3	1217.43	-0.727142	0.229504	-3.16832	0.00153322	0.030493
SLC25A30	590.366	-0.726813	0.180566	-4.0252	5.69258e-05	0.00420591
TMEM135	868.032	-0.723963	0.237754	-3.04501	0.00232671	0.038394
CLNS1A	2115.69	-0.719661	0.226226	-3.18116	0.00146686	0.0295132
PLA2G15	1512.11	-0.717625	0.235443	-3.04798	0.00230383	0.0382986
CDK7	862.539	-0.715596	0.234052	-3.05742	0.00223253	0.0377524
ERAP1	2439.79	-0.714642	0.238419	-2.99741	0.00272281	0.0424362
LYSMD3	1620.85	-0.714346	0.206054	-3.46679	0.000526717	0.0156724
STX7	3293.32	-0.71329	0.19676	-3.62518	0.000288755	0.0112659
CCDC90B	1867.21	-0.706767	0.218766	-3.23069	0.0012349	0.0268657
RNF170	1340.95	-0.703603	0.229314	-3.0683	0.0021528	0.0369346
ARL1	3714.5	-0.702547	0.211847	-3.3163	0.000912187	0.0219109
CCPG1	3894.02	-0.700527	0.206928	-3.38536	0.000710837	0.0185521
BTBD1	4014.34	-0.684967	0.182242	-3.75855	0.000170901	0.00787709
SLC30A9	3164.27	-0.683167	0.2073	-3.29555	0.000982282	0.0230502
DNASE2	2178.82	-0.677772	0.232707	-2.91256	0.00358483	0.049702
NCOA4	7434.95	-0.673892	0.150013	-4.49222	7.04837e-06	0.0010673
COL4A3BP	2115.3	-0.670276	0.221884	-3.02084	0.00252075	0.0402006
C19orf24	1643.04	-0.666391	0.18422	-3.61737	0.000297615	0.0113509
SNX2	4169.44	-0.666132	0.185308	-3.59474	0.000324722	0.0120124
CEP85L	895.979	-0.665574	0.225013	-2.95793	0.00309708	0.0457649
GYG1	1550.16	-0.661988	0.173235	-3.82133	0.000132734	0.00675812
PIGB	320.431	-0.661441	0.215399	-3.07077	0.00213508	0.0369346
NDUFS7	1683.87	-0.658615	0.188773	-3.48892	0.000484974	0.0149404
ADH5	5548.99	-0.655356	0.205494	-3.18918	0.00142676	0.0292112
TNPO1	6803.89	-0.653414	0.212867	-3.06959	0.00214353	0.0369346
FAM49B	2528.61	-0.652727	0.223149	-2.92507	0.00344384	0.0483656
TMED1	1451.17	-0.650724	0.181324	-3.58874	0.000332281	0.0121577
HEBP1	1709.61	-0.64933	0.221346	-2.93355	0.00335107	0.0478537
TMEM87B	1818.13	-0.645585	0.201944	-3.19685	0.00138936	0.0288315
HERPUD1	2676.01	-0.643118	0.185935	-3.45883	0.000542531	0.0159932
CAMLG	1732.48	-0.642588	0.217869	-2.94943	0.00318359	0.0463713
UBXN6	6590.45	-0.640914	0.174887	-3.66473	0.000247597	0.0102901
C5orf15	3067.37	-0.63832	0.196987	-3.24042	0.00119356	0.0263029
RIOK2	1181.81	-0.625108	0.199728	-3.1298	0.00174927	0.0331927
HIPK3	3714.63	-0.625049	0.214907	-2.90847	0.00363206	0.0499539
ADSS	1948.67	-0.624666	0.187525	-3.33112	0.000864983	0.0213717
FAM173A	553.445	-0.624447	0.188463	-3.31336	0.000921823	0.0219601
CTR9	2117.82	-0.621153	0.18046	-3.44205	0.000577325	0.0164779
TTC37	3999.61	-0.617207	0.179392	-3.44055	0.000580542	0.016534
POLR2E	5323.1	-0.61635	0.175114	-3.5197	0.000432037	0.0139991
CANX	22780.8	-0.594614	0.156063	-3.81008	0.000138922	0.00696615
RBM18	1419.78	-0.591664	0.200107	-2.95674	0.00310915	0.045899
TIMM10B	1059.61	-0.591267	0.194791	-3.03539	0.00240225	0.0391534
TSPAN3	6221.51	-0.59067	0.143397	-4.11913	3.80306e-05	0.00307746
CNOT6L	2302.58	-0.589803	0.174189	-3.386	0.000709187	0.0185407
IDE	1550.04	-0.589729	0.202013	-2.91927	0.0035085	0.0491383
EIF3F	4364.41	-0.588969	0.201879	-2.91744	0.00352916	0.0493046
KAT5	1719.12	-0.587924	0.192725	-3.05059	0.00228393	0.0380925
OAZ1	18815.3	-0.586253	0.196654	-2.98114	0.00287177	0.0438676
DENND4A	1076.25	-0.58373	0.192703	-3.02918	0.0024522	0.0396028
ILF3	14398.6	0.581162	0.174954	3.3218	0.000894372	0.0216383
OXSR1	2471.45	0.581842	0.197206	2.95043	0.00317336	0.0463533
RBBP4	8545.65	0.582721	0.139182	4.18676	2.82969e-05	0.00255406
LIMS1	5634.36	0.587212	0.188675	3.1123	0.00185637	0.0344136
TAB1	1633.69	0.589594	0.199247	2.95911	0.00308528	0.0457649
UBE4B	2940.9	0.592487	0.181234	3.26918	0.00107861	0.0245845
EYA3	1618.38	0.592811	0.174769	3.39197	0.000693927	0.018204
FAM193A	1868.42	0.600614	0.202528	2.96558	0.00302111	0.0452545
TESK2	315.006	0.600848	0.200874	2.99118	0.00277904	0.0428887
EXOSC10	3974.03	0.602397	0.149778	4.02192	5.77261e-05	0.00421029
WASF2	10422.1	0.602563	0.152143	3.9605	7.47937e-05	0.00486764
MTOR	3060.3	0.606788	0.141279	4.29496	1.74722e-05	0.00196485
RAD18	975.012	0.608029	0.206102	2.95014	0.0031763	0.0463533
VPS37B	1410.25	0.609526	0.162924	3.74117	0.000183168	0.00826913
RBM10	3833.2	0.621823	0.1669	3.72572	0.000194756	0.00865871
KRT10	1133.83	0.622012	0.174687	3.56073	0.000369828	0.0129443
C22orf46	1507.86	0.62382	0.208423	2.99305	0.00276203	0.0427548
USP42	1511.98	0.623914	0.140623	4.43677	9.13191e-06	0.00123596
PTPDC1	1005.91	0.627605	0.21353	2.93919	0.0032907	0.047212
PHACTR4	2839.15	0.634275	0.168762	3.7584	0.000171001	0.00787709
NFATC2IP	2793.19	0.635219	0.159212	3.98977	6.6136e-05	0.00453581
SETD8	2712.1	0.637528	0.188867	3.37555	0.000736686	0.0189998
DNASE1	378.724	0.639341	0.213538	2.99404	0.00275311	0.0426941
ODF2	3622.95	0.642047	0.213052	3.01356	0.002582	0.0408367
KCTD10	3505.11	0.644268	0.212306	3.03462	0.00240836	0.0391846
IRGQ	1859.89	0.644326	0.216695	2.97342	0.00294504	0.0445145
TCHP	1220.56	0.644944	0.196725	3.2784	0.00104397	0.0238306
WDR53	494.757	0.64556	0.188495	3.42482	0.000615211	0.0169838
OGG1	797.976	0.648515	0.20834	3.11277	0.00185338	0.0343999
NXF1	5818.75	0.651156	0.210982	3.0863	0.00202661	0.0362219
KIAA0226	1911.91	0.653196	0.211958	3.08173	0.002058	0.0365327
ANKRD10	7552.27	0.653354	0.210861	3.0985	0.001945	0.035653
TUBB	39504.8	0.654033	0.208635	3.13482	0.00171958	0.0327513
DSN1	2262.84	0.654564	0.223624	2.92708	0.00342163	0.048278
TBC1D22B	951.748	0.655271	0.222698	2.94241	0.00325665	0.0470551
MUTYH	820.276	0.663165	0.227965	2.90906	0.00362514	0.0499539
SRF	3200.93	0.66446	0.195328	3.40176	0.000669534	0.0178277
TTC31	1193.47	0.665957	0.157277	4.2343	2.2926e-05	0.00228942
L3MBTL2	1658.96	0.66815	0.193921	3.44548	0.000570054	0.0163918
JOSD1	4033.68	0.67759	0.227185	2.98255	0.00285862	0.0437198
ACIN1	10238.5	0.681058	0.202397	3.36496	0.000765537	0.0194487
FBXO45	1198.55	0.681241	0.221949	3.06935	0.00214523	0.0369346
SRRM1	6404.54	0.684608	0.2188	3.12892	0.0017545	0.0332229
FBXO42	1432.4	0.685239	0.192828	3.55363	0.000379952	0.0130721
DDX39B	9454.19	0.688403	0.138701	4.96321	6.93391e-07	0.000252493
SMARCC1	3762.19	0.690748	0.200543	3.4444	0.000572332	0.0163918
ARID1A	5129.91	0.6926	0.189806	3.64899	0.000263273	0.0106521
TXLNA	7377.81	0.692616	0.20054	3.45376	0.000552838	0.0161049
GTF2H4	1108.41	0.694268	0.210183	3.30315	0.000956049	0.0225036
DEPDC5	824.79	0.694368	0.224182	3.09734	0.00195268	0.0357089
ZNF324B	293.539	0.696718	0.221859	3.14036	0.00168742	0.0322591
ANKLE2	4473.23	0.707587	0.242543	2.91736	0.00353005	0.0493046
ZBTB17	2204.99	0.714395	0.231453	3.08657	0.0020248	0.0362219
TMEM39B	853.055	0.718598	0.197081	3.6462	0.000266146	0.0107117
DDX39A	3721.86	0.719727	0.237292	3.03308	0.00242072	0.039302
IQSEC1	4151.18	0.722027	0.219794	3.28501	0.00101978	0.0234462
LEMD2	3697.91	0.725549	0.225554	3.21675	0.00129653	0.0277718
TADA2A	506.957	0.725662	0.247797	2.92845	0.0034066	0.048278
KIAA1841	1280.99	0.725677	0.211997	3.42305	0.000619221	0.017033
PHC1	2481.33	0.725694	0.199663	3.63459	0.000278425	0.0110604
HLX	923.916	0.727677	0.223599	3.25438	0.00113641	0.0253356
ANKS6	2278.41	0.734585	0.248917	2.95112	0.00316624	0.0463392
PELP1	3138.73	0.736514	0.244063	3.01772	0.00254688	0.0404907
RBFA	787.095	0.740487	0.23917	3.09607	0.00196101	0.0357089
PRDM2	3730.15	0.740623	0.222274	3.33202	0.00086218	0.0213369
LOC100862671	439.849	0.742792	0.202682	3.66481	0.000247521	0.0102901
NCOR1	8156.51	0.745128	0.237036	3.14352	0.00166931	0.0320734
NKIRAS2	1997.77	0.745918	0.204394	3.64942	0.000262837	0.0106521
CDC16	3404.48	0.74601	0.24893	2.99686	0.00272772	0.0424391
GTPBP3	1195.71	0.750829	0.250883	2.99275	0.00276478	0.0427548
CLCN6	2072.16	0.75462	0.255849	2.94947	0.00318315	0.0463713
DENND4B	4257.15	0.755834	0.238007	3.17568	0.00149484	0.0298851
SRSF4	6156.28	0.757669	0.153533	4.93489	8.01941e-07	0.000269638
DEDD	1990.1	0.758665	0.234236	3.23889	0.00119994	0.0264056
SFI1	1380.31	0.759756	0.244303	3.10989	0.00187155	0.0345555
SMPD4	4628.51	0.763768	0.21965	3.4772	0.000506671	0.015254
CEP85	1348.42	0.779785	0.246911	3.15816	0.00158767	0.0310906
POU6F1	707.202	0.78625	0.243255	3.23221	0.00122838	0.0267798
HMGXB4	2381.61	0.789515	0.249296	3.16698	0.00154029	0.030554
ADNP2	1276.11	0.791693	0.254741	3.10784	0.00188461	0.0347269
DNA2	465.568	0.791759	0.263308	3.00696	0.0026387	0.0415189
TMEM184B	3306.54	0.795986	0.258931	3.07413	0.00211119	0.0369346
ZNF445	1790.32	0.79641	0.184086	4.3263	1.51632e-05	0.0017839
CLCN2	373.769	0.798446	0.266517	2.99586	0.00273673	0.042536
SGSM3	2731.29	0.800275	0.262208	3.05207	0.00227272	0.037988
FBXL18	1546.25	0.801935	0.234819	3.41512	0.00063755	0.0173408
E2F3	1787	0.802075	0.260339	3.08089	0.00206383	0.0365327
LBH	3804.32	0.803178	0.264782	3.03336	0.00241845	0.039302
INTU	512.496	0.807277	0.268559	3.00596	0.00264747	0.0415713
DMWD	2359.1	0.810607	0.262412	3.08906	0.00200792	0.036089
ZNF589	742.907	0.815314	0.220581	3.6962	0.000218849	0.00936089
SRRT	6188.98	0.81543	0.231247	3.52623	0.000421526	0.0138048
UBAP2	1655.92	0.821899	0.241248	3.40687	0.000657124	0.0176394
ATXN7L2	544.16	0.824739	0.25147	3.27967	0.00103929	0.0237949
CDK2	2135.97	0.826344	0.270299	3.05715	0.00223454	0.0377524
TBC1D10A	1594.48	0.827978	0.280286	2.95405	0.00313637	0.0460918
LIMK2	1477.37	0.828921	0.263953	3.14041	0.00168711	0.0322591
CENPJ	905.417	0.831515	0.259011	3.21034	0.00132576	0.0280833
PCGF3	4262.28	0.832253	0.233346	3.5666	0.000361639	0.0128515
ZBED4	1163.55	0.836073	0.239397	3.49242	0.000478673	0.0149404
POLD1	1686.64	0.838957	0.226518	3.70372	0.000212462	0.00917909
DROSHA	3491.18	0.839053	0.229851	3.65043	0.000261806	0.0106491
FANCG	1404.83	0.8414	0.223887	3.75814	0.000171178	0.00787709
ZBTB5	1075.89	0.84551	0.241045	3.50768	0.000452027	0.0145238
WHSC1	7498.54	0.854977	0.293587	2.91217	0.00358923	0.049702
TCOF1	3716.83	0.859466	0.278014	3.09145	0.0019918	0.0359752
CDAN1	1107.76	0.860539	0.220807	3.89725	9.72911e-05	0.005511
PANK4	1267.27	0.86281	0.265407	3.2509	0.00115042	0.0256107
YY1AP1	3196.09	0.865767	0.269906	3.20766	0.00133822	0.028191
MICAL3	3236.66	0.872816	0.299883	2.91052	0.00360826	0.0498539
PHF13	1778.98	0.873203	0.219665	3.97517	7.03293e-05	0.00465635
IPPK	1246.86	0.874605	0.207236	4.22032	2.43951e-05	0.00237642
CABLES2	660.969	0.880181	0.252148	3.49073	0.000481698	0.0149404
BMP1	10020.6	0.883798	0.23343	3.78613	0.000153011	0.00738219
MPRIP	11531.8	0.88559	0.280479	3.15742	0.00159173	0.0310906
DDX11	3322.21	0.88729	0.27409	3.23722	0.00120701	0.0264091
CCDC134	120.517	0.88748	0.291753	3.04188	0.00235102	0.0385386
ZNF274	1120.84	0.888894	0.221094	4.02044	5.80897e-05	0.00421054
EXOG	844.642	0.889946	0.255198	3.48728	0.000487965	0.0149589
TRIM16	1160.36	0.892168	0.286497	3.11405	0.00184537	0.0343347
HIP1	2409.96	0.89598	0.261117	3.43134	0.000600615	0.0168547
BRICD5	314.458	0.900591	0.26608	3.38467	0.000712642	0.0185676
BRPF1	1458.63	0.901182	0.184655	4.88035	1.05896e-06	0.000294469
MAPKBP1	1797.23	0.902017	0.291668	3.09261	0.00198401	0.0359223
CDK5RAP3	9618.92	0.903574	0.262283	3.44503	0.000571	0.0163918
GON4L	2985.19	0.904648	0.214642	4.21469	2.50122e-05	0.00241632
DGKD	1790.04	0.906523	0.300653	3.01517	0.00256831	0.0407605
CASP2	2428.8	0.909489	0.257137	3.53698	0.000404724	0.0135742
WDR90	1922.81	0.911061	0.274194	3.32269	0.000891542	0.0216383
TOP3B	1313.37	0.911689	0.260443	3.50053	0.000464336	0.0147949
GBA2	3101.92	0.912225	0.275375	3.31266	0.000924127	0.0219807
TUBG2	955.718	0.915352	0.252944	3.6188	0.000295975	0.0113509
GALE	903.945	0.916593	0.297654	3.07939	0.00207423	0.0365897
AHDC1	3022.74	0.921335	0.311976	2.95323	0.0031447	0.0460918
KIAA0907	3364.47	0.923881	0.2695	3.42814	0.000607741	0.0169686
RECQL4	1705.41	0.925869	0.309661	2.98994	0.00279029	0.0429754
LIG1	1607.29	0.926587	0.270514	3.42528	0.000614166	0.0169838
UBQLN4	2989.86	0.927019	0.268592	3.4514	0.000557689	0.0161929
OFD1	2550.86	0.928999	0.275456	3.37259	0.000744651	0.019048
ZNF286A	1117.08	0.930849	0.310852	2.99451	0.00274888	0.0426816
CTNNBIP1	2045.58	0.933306	0.18716	4.98667	6.14288e-07	0.000241585
DNMT3A	1334.01	0.934305	0.220695	4.23347	2.30114e-05	0.00228942
VCL	8001.61	0.934497	0.235295	3.97159	7.13952e-05	0.00470655
SOCS7	1395.23	0.934869	0.306585	3.0493	0.00229374	0.0381725
KNTC1	2650.96	0.935469	0.3072	3.04515	0.00232567	0.038394
S100PBP	2279.6	0.939869	0.193264	4.86314	1.15538e-06	0.000315542
B3GALTL	1024.39	0.944016	0.247124	3.82001	0.000133448	0.00675812
MXD3	1030.12	0.951439	0.260519	3.6521	0.000260107	0.010623
POLM	1179.7	0.952856	0.308703	3.08664	0.0020243	0.0362219
PCBP4	1949.05	0.954057	0.323904	2.94549	0.00322439	0.0467429
HDAC6	3979.75	0.955323	0.279359	3.41969	0.000626917	0.0171829
GMNN	1160.46	0.956148	0.287562	3.32502	0.00088412	0.0216374
FAM219A	2848.96	0.957809	0.183989	5.20578	1.93181e-07	0.000114368
CTDP1	1498.93	0.957931	0.313473	3.05587	0.0022441	0.0377524
PJA1	2003.44	0.962695	0.313138	3.07435	0.00210964	0.0369346
HIC2	730.543	0.975113	0.249209	3.91283	9.12191e-05	0.00535634
DDX51	1564.2	0.975309	0.292255	3.33718	0.000846322	0.0210124
USP21	1570.61	0.980532	0.301891	3.24797	0.0011623	0.0257627
SOWAHC	1303.06	0.99055	0.322038	3.07588	0.00209883	0.036829
KIF24	463.203	0.993426	0.327202	3.03613	0.00239638	0.0391144
AXIN2	985.186	0.99362	0.284647	3.49071	0.000481736	0.0149404
DGCR8	3929.73	0.998383	0.198053	5.041	4.63103e-07	0.000202428
NRM	1048.73	1.00354	0.292258	3.43374	0.000595318	0.0167368
PIDD	1595.2	1.00419	0.288387	3.48209	0.000497519	0.0150973
CLK2	2878.04	1.00499	0.255596	3.93196	8.42573e-05	0.00515452
ARHGEF7	3875.02	1.00523	0.31538	3.18736	0.00143576	0.029239
OSBPL7	946.34	1.00934	0.278946	3.61839	0.000296439	0.0113509
IFFO2	1137.58	1.00946	0.238074	4.24009	2.23426e-05	0.00227805
CDKN1A	3546.33	1.01104	0.339516	2.97787	0.00290256	0.0441709
TONSL	1020.56	1.01363	0.290484	3.48944	0.000484029	0.0149404
CHAMP1	1226.55	1.01617	0.314301	3.23313	0.00122443	0.0267521
NCAPH2	3243.03	1.02368	0.297801	3.43746	0.00058719	0.0166305
GPR161	1827.47	1.0244	0.346273	2.95835	0.00309293	0.0457649
MDC1	2860.07	1.02647	0.315132	3.25728	0.00112484	0.0252673
PFAS	1720.28	1.02969	0.268877	3.8296	0.000128351	0.0066382
DONSON	1501.41	1.03192	0.237246	4.34957	1.36402e-05	0.00166073
TOP3A	1920.5	1.03387	0.269478	3.83657	0.000124762	0.00651234
CSNK1E	5560.03	1.03432	0.241823	4.27719	1.8927e-05	0.00206764
ZNF316	3623.69	1.03714	0.307525	3.37254	0.000744781	0.019048
NASP	6506.31	1.04434	0.215947	4.83609	1.32419e-06	0.000332002
MIIP	1847.12	1.0472	0.237846	4.40285	1.06838e-05	0.00136165
RUSC1	3275.69	1.04908	0.303405	3.45769	0.00054482	0.0159932
OTUD3	1790.35	1.05055	0.252428	4.16178	3.1578e-05	0.00268307
SETD5	7194.16	1.05332	0.201919	5.21655	1.82283e-07	0.000114368
NUAK1	1679.34	1.05484	0.345024	3.0573	0.00223341	0.0377524
PSMC3IP	717.708	1.05507	0.308991	3.41457	0.000638818	0.0173408
SYNJ2	2926.13	1.05776	0.352476	3.00093	0.00269155	0.0420905
NREP	6093.58	1.06963	0.337895	3.16555	0.00154789	0.0306254
EFNB1	5286.46	1.07183	0.339311	3.15884	0.00158398	0.0310906
SEMA4C	3110.9	1.07306	0.337207	3.18219	0.00146168	0.0295038
BCL2L11	1501.63	1.07449	0.202773	5.29899	1.16446e-07	9.05285e-05
SGK494	413.085	1.078	0.308871	3.49012	0.000482813	0.0149404
CDC6	1264.5	1.07965	0.338005	3.19419	0.00140225	0.0288559
GATSL3	506.566	1.0814	0.344004	3.14357	0.00166898	0.0320734
RGS12	2011.78	1.08295	0.241996	4.47507	7.63848e-06	0.0011233
MMP14	52342	1.08395	0.370245	2.92766	0.00341522	0.048278
MYO19	2277.11	1.08729	0.301768	3.60306	0.000314491	0.0118008
CACNB1	718.703	1.08846	0.307732	3.53705	0.000404623	0.0135742
FOSL2	4717.6	1.08851	0.359672	3.02641	0.00247476	0.0396592
ACAP3	6174.91	1.08855	0.354777	3.06825	0.00215313	0.0369346
DCUN1D2	1369.71	1.09162	0.253621	4.30416	1.67622e-05	0.00193303
TRAF4	1484.59	1.09315	0.342062	3.19577	0.0013946	0.0288388
CNTROB	2524.62	1.09439	0.265188	4.12685	3.67771e-05	0.00303662
MTSS1L	3257.71	1.09739	0.341934	3.20936	0.00133032	0.0281313
SMAD1	2076.38	1.09939	0.194219	5.66059	1.5085e-08	2.56344e-05
HOXD3	346.278	346.278	0.376406	2.93821	0.00330112	0.0473171
CCDC28B	474.143	1.10908	0.333309	3.32749	0.000876333	0.0215477
ANO8	1758.55	1.11529	0.381224	2.92556	0.0034384	0.0483656
PROCA1	255.816	1.11537	0.364123	3.06316	0.00219016	0.0372783
ESPL1	1092.44	1.12044	0.380283	2.94633	0.00321565	0.0466605
LAMB1	21139.1	1.1215	0.374182	2.9972	0.00272475	0.0424362
ZWINT	1999.42	1.12255	0.381565	2.94197	0.00326131	0.0470551
TANC2	2816.04	1.12478	0.384277	2.927	0.00342247	0.048278
CCNF	1246.34	1.1316	0.370945	3.05059	0.00228396	0.0380925
POLE	3462.44	1.1344	0.298862	3.79575	0.0001472	0.00728566
IDH2	3393.54	1.13592	0.326849	3.47536	0.000510173	0.0152992
CSRNP1	962.164	1.13624	0.265836	4.27423	1.91796e-05	0.00208038
ATAT1	729.269	1.13655	0.361183	3.14673	0.00165107	0.0318429
NCOR2	11006.3	1.13834	0.377853	3.01265	0.00258976	0.040875
ATP6V1E2	130.779	1.14015	0.342916	3.32488	0.000884567	0.0216374
SERINC5	2401.48	1.15348	0.395731	2.91482	0.00355896	0.0495276
KHDC1	224.902	1.15438	0.367639	3.13999	0.00168952	0.0322591
VARS2	2471.19	1.15565	0.28766	4.01742	5.88381e-05	0.00422474
DZIP1L	507.074	1.16189	0.321306	3.61613	0.00029904	0.0113558
TTC21A	342.861	1.16396	0.243238	4.78528	1.7075e-06	0.000395674
FLCN	3331.33	1.17272	0.322958	3.63117	0.000282142	0.0111465
WTIP	913.677	1.17294	0.368141	3.18611	0.00144202	0.0292885
GAS1	4415.4	1.17313	0.399891	2.93362	0.00335035	0.0478537
DMPK	4444.13	1.17563	0.319106	3.68413	0.000229482	0.00972214
SEMA6C	1625.43	1.18064	0.355451	3.32151	0.000895311	0.0216383
TOM1L2	3829.37	1.18563	0.341706	3.46973	0.000520983	0.0155329
ZGLP1	318.648	1.18875	0.30743	3.86672	0.000110309	0.00597349
FANCD2	980.378	1.19637	0.280475	4.26552	1.99435e-05	0.00211816
TEAD3	1458.17	1.19702	0.379864	3.15117	0.00162617	0.0315617
GRAMD1C	164.771	1.19858	0.376737	3.18148	0.00146525	0.0295132
C9orf3	1083.97	1.20152	0.408643	2.94027	0.00327931	0.0471371
FAM109A	1288.16	1.20222	0.388277	3.09631	0.00195946	0.0357089
TANC1	1822.1	1.20344	0.353865	3.40086	0.000671754	0.0178277
SPSB1	2263.51	1.20649	0.395553	3.05013	0.0022874	0.0381085
TGFB1I1	2146.84	1.21945	0.311851	3.91037	9.21531e-05	0.00535634
KMT2B	4005.1	1.22521	0.409873	2.98924	0.00279675	0.0430317
BRIP1	1198.34	1.22534	0.338113	3.62406	0.00029002	0.0112856
ITGA5	13500.2	1.23791	0.409025	3.02648	0.00247419	0.0396592
LYG1	132.648	1.23957	0.373844	3.31573	0.000914029	0.0219109
UNC5B	5614.3	1.24011	0.407231	3.04523	0.00232501	0.038394
MCAM	7635.69	1.24489	0.410944	3.02934	0.0024509	0.0396028
KCNMB3	345.668	1.24595	0.34457	3.61597	0.000299227	0.0113558
TMSB15B	192.325	1.25287	0.381092	3.28758	0.00101054	0.0234462
MYH9	42406.9	1.25551	0.355255	3.53411	0.000409147	0.0136626
FARP1	5474.15	1.2578	0.402465	3.12524	0.00177657	0.0334206
TMEM201	1441.01	1.26431	0.288562	4.38143	1.17903e-05	0.00149026
ARHGEF19	1025.46	1.26633	0.424547	2.98278	0.00285647	0.0437198
GPR4	645.774	1.27095	0.434729	2.92355	0.00346063	0.0485568
CCHCR1	1821.96	1.27895	0.274634	4.65692	3.20981e-06	0.000628754
PALLD	7113.84	1.28314	0.391207	3.27996	0.00103824	0.0237949
TCF19	3171.93	1.28439	0.399474	3.21521	0.00130351	0.0278824
ZNF93	626.37	1.28873	0.251836	5.11734	3.09876e-07	0.000148101
HES1	1381.87	1.29102	0.317707	4.06356	4.8329e-05	0.00369475
SMTN	6608.58	1.29435	0.366496	3.5317	0.000412893	0.013698
ZCCHC18	102.295	1.29516	0.39866	3.24878	0.00115903	0.0257274
NT5DC2	6421.13	1.29588	0.421912	3.07144	0.00213031	0.0369346
HAUS5	1737.38	1.29616	0.346611	3.73952	0.000184371	0.00826913
RASA3	3400.1	1.29621	0.281286	4.60814	4.06287e-06	0.000722529
PDLIM7	6682.9	1.29824	0.416712	3.11543	0.00183676	0.0342162
ACTN1	7929.42	1.29903	0.445585	2.91532	0.00355319	0.0494923
CDC25A	442.301	1.30008	0.311761	4.1701	3.04466e-05	0.0026395
FOXP4	1691.67	1.30334	0.425287	3.06461	0.00217951	0.037161
TRIM45	679.977	1.30446	0.346172	3.76826	0.00016439	0.00771223
E2F8	286.267	1.30586	0.448976	2.90854	0.00363121	0.0499539
SYNPO	4142.01	1.31517	0.407164	3.23008	0.00123758	0.0268856
SLC25A35	291.466	1.3192	0.298843	4.41436	1.01309e-05	0.00130261
LOXL2	6510.68	1.32162	0.398804	3.31397	0.000919818	0.0219465
DTX3	1352.26	1.3325	0.416075	3.20255	0.00136217	0.028559
DERL3	227.456	1.33259	0.396679	3.35937	0.000781205	0.019781
KIF15	860.377	1.33913	0.403017	3.32275	0.000891349	0.0216383
IQCC	394.608	1.34004	0.249745	5.36564	8.06627e-08	7.46205e-05
PXDN	13340.1	1.34684	0.455319	2.95801	0.00309631	0.0457649
FANCA	1284.75	1.34725	0.326632	4.12466	3.71288e-05	0.00303662
SCNN1D	649.936	1.35128	0.427913	3.15784	0.0015894	0.0310906
AGPAT4	1798	1.3609	0.324881	4.18892	2.80281e-05	0.00255156
FAM115C	363.14	1.36842	0.428669	3.19225	0.00141171	0.0289807
ALDH1B1	1677.04	1.37169	0.44496	3.08273	0.00205114	0.0365193
ZNF878	14.2237	1.38301	0.41766	3.31135	0.000928485	0.0220501
PLEKHG2	2790.47	1.38387	0.392913	3.52207	0.000428192	0.0139335
KIF18B	1656.07	1.38423	0.475335	2.91212	0.00358981	0.049702
HOXA5	708.23	1.38867	0.396586	3.50155	0.000462556	0.014769
TNFRSF10D	582.208	1.38922	0.436579	3.18207	0.00146227	0.0295038
TTYH2	1135.01	1.39355	0.45	3.09678	0.00195633	0.0357089
NR6A1	298.583	1.3987	0.453926	3.08135	0.00206067	0.0365327
UVSSA	1362.71	1.40067	0.461994	3.03179	0.00243106	0.0393863
MSH5	982.656	1.40173	0.303106	4.62456	3.75387e-06	0.000700143
FBXO24	38.3467	1.40826	0.4323	3.25759	0.00112361	0.0252673
AJUBA	953.891	1.41412	0.398573	3.54797	0.000388211	0.0132825
RAD54L	724.089	1.41663	0.457726	3.09493	0.00196861	0.0357152
HEY1	831.774	1.42476	0.467907	3.04496	0.00232714	0.038394
NINL	1434.29	1.43028	0.48165	2.96953	0.00298252	0.0448535
SPAG5	1874.05	1.43056	0.418595	3.41753	0.000631916	0.0172581
SAPCD1	279.07	1.43254	0.312621	4.58235	4.5979e-06	0.000790115
COL4A1	36621.1	1.4334	0.476221	3.00994	0.00261297	0.0411987
RAI1	3320.99	1.43535	0.395349	3.63058	0.000282781	0.0111465
C21orf58	758.37	1.44416	0.345309	4.18223	2.88666e-05	0.00255406
RIBC2	160.537	1.46034	0.444455	3.28569	0.00101732	0.0234462
GLIS3	1415.51	1.46682	0.377917	3.88134	0.000103883	0.00579847
PBX4	200.015	1.47134	0.408618	3.60077	0.000317271	0.0118008
MARCKSL1	4765.32	1.47614	0.444709	3.31933	0.000902324	0.0217325
DNASE1L2	109.394	1.47815	0.352779	4.19002	2.78926e-05	0.00255156
SERINC4	15.7338	1.48026	0.454467	3.25714	0.00112543	0.0252673
CDCA7	681.639	1.48234	0.463286	3.19962	0.00137611	0.0287516
NOTCH3	7709.37	1.49837	0.453634	3.30305	0.000956409	0.0225036
PDZD2	1603.66	1.50206	0.467367	3.21389	0.00130952	0.0279328
DCST2	162.88	1.50414	0.505613	2.97489	0.00293093	0.0444257
QRICH2	653.352	1.51628	0.503017	3.01436	0.00257522	0.0407717
ADAM19	2091.41	1.52076	0.459908	3.30666	0.000944146	0.0222836
SLC26A6	1322.93	1.52203	0.33317	4.56834	4.91608e-06	0.000826226
CYP46A1	188.858	1.52403	0.387771	3.93023	8.48643e-05	0.00516979
ACTA2	8438.66	1.52405	0.424608	3.58931	0.000331551	0.0121577
H2BFM	48.7316	1.52885	0.406863	3.75766	0.00017151	0.00787709
PROM2	194.165	1.53232	0.414316	3.69844	0.000216928	0.00934565
HOXA3	541.374	1.54118	0.38379	4.01567	5.92763e-05	0.00423631
AURKB	991.87	1.54383	0.468577	3.29473	0.000985168	0.0230737
CBX2	566.495	1.54429	0.480371	3.21478	0.00130546	0.0278851
ITGB1BP2	29.2391	1.54462	0.452833	3.41102	0.000647211	0.0174576
C18orf56	67.7778	1.54809	0.438901	3.5272	0.000419974	0.0137834
CDH24	1793.97	1.55391	0.372579	4.17068	3.03696e-05	0.0026395
LPAR4	201.838	1.55692	0.512151	3.03996	0.0023661	0.0387029
GPR137C	462.371	1.5673	0.438163	3.57698	0.000347583	0.0124787
SLC22A17	1647.14	1.5677	0.457511	3.42659	0.000611205	0.0169686
CCNE1	701.667	1.57971	0.349023	4.52609	6.00854e-06	0.000947366
COL18A1	16521.6	1.58869	0.438452	3.62342	0.000290737	0.0112856
TBX3	1549.9	1.59266	0.504626	3.15612	0.00159885	0.0311501
PDE3A	891.783	1.59767	0.430056	3.71502	0.000203189	0.00887877
CLTCL1	944.797	1.59893	0.424277	3.7686	0.000164164	0.00771223
FAM57B	21.811	1.60919	0.45573	3.53101	0.000413981	0.0137044
ANGPT2	2400.47	1.61633	0.428059	3.77595	0.0001594	0.00754757
RGS3	4160.8	1.61862	0.331172	4.88755	1.021e-06	0.000294469
SLC25A34	359.221	1.62626	0.39108	4.15837	3.20521e-05	0.00270831
IGF1R	2436	1.63264	0.492586	3.31442	0.000918341	0.0219455
DLL4	1815.27	1.64019	0.458414	3.57796	0.000346281	0.0124612
FAM101B	3533.6	1.64181	0.308839	5.31606	1.06036e-07	9.00957e-05
MC1R	850.34	1.64599	0.474387	3.46971	0.000521013	0.0155329
TGFBI	19064.3	1.65201	0.564307	2.9275	0.00341697	0.048278
SYNC	1361.26	1.65271	0.523385	3.15773	0.00159001	0.0310906
ADAMTS4	2562.92	1.65827	0.50485	3.28467	0.001021	0.0234462
RGS16	825.175	1.66523	0.396809	4.19656	2.71004e-05	0.0025147
HOXD1	140.649	1.67355	0.428025	3.90995	9.23171e-05	0.00535634
SLC9A5	558.252	1.68871	0.490196	3.44496	0.000571137	0.0163918
LPHN1	2249.59	1.69091	0.398531	4.24284	2.20705e-05	0.00226541
PAQR6	395.112	1.70343	0.55504	3.06902	0.00214761	0.0369346
POU5F1	204.382	1.70504	0.581534	2.93196	0.00336826	0.0480094
ARHGEF39	418.486	1.7154	0.420978	4.0748	4.60545e-05	0.00361209
BACH2	822.742	1.71758	0.4714	3.64358	0.000268874	0.0107931
C19orf57	402.555	1.72014	0.38702	4.44457	8.80674e-06	0.00121343
INPP5J	55.57	1.72606	0.567368	3.04223	0.00234832	0.0385386
OLFML2B	14147.5	1.73007	0.524987	3.29545	0.000982657	0.0230502
ARHGEF25	1266.87	1.73092	0.481717	3.59324	0.000326593	0.0120359
RGPD4	168.591	1.73812	0.593579	2.9282	0.00340932	0.048278
THBS2	17820.6	1.74586	0.599306	2.91314	0.00357816	0.049702
GIPC3	351.4	1.74873	0.563958	3.10082	0.00192987	0.0354327
NRIP3	303.93	1.75434	0.528264	3.32095	0.000897123	0.0216413
KIAA1522	1915.2	1.76433	0.339452	5.19757	2.01906e-07	0.000114368
TRO	2234.85	1.76488	0.528628	3.33861	0.000841998	0.0209391
IGSF11	39.8784	1.77291	0.585408	3.02851	0.00245765	0.039649
SLC26A10	139.07	1.77472	0.598638	2.9646	0.00303079	0.0453107
COL16A1	18853	1.77923	0.519752	3.42323	0.000618806	0.017033
FAM171A2	408.392	1.77931	0.502406	3.54158	0.000397732	0.0134578
MEX3A	756.316	1.77954	0.46416	3.83388	0.000126137	0.0065617
RGPD3	93.0874	1.78122	0.578773	3.07758	0.00208689	0.0367283
MYO10	3752.65	1.78198	0.459774	3.87576	0.000106291	0.00584754
DMRT3	150.407	1.7968	0.520826	3.44991	0.000560784	0.0162129
WDR62	1261.93	1.79748	0.504907	3.56002	0.000370833	0.0129443
RUNX2	2327.03	1.79799	0.608854	2.95307	0.00314632	0.0460918
EDNRA	1744.5	1.8022	0.496365	3.63079	0.000282551	0.0111465
EGLN3	253.407	1.8184	0.554576	3.2789	0.00104211	0.0238237
NEDD4L	1586.43	1.82793	0.425079	4.30022	1.70628e-05	0.00193303
TSPAN11	681.831	1.82891	0.621459	2.94293	0.00325123	0.0470429
HES4	1103.33	1.85505	0.430355	4.3105	1.62884e-05	0.00190164
KCNAB3	277.74	1.86168	0.476186	3.90957	9.24594e-05	0.00535634
CA2	428.797	1.88014	0.531661	3.53634	0.000405709	0.0135775
ALDOC	348.684	1.88922	0.588476	3.21036	0.00132569	0.0280833
PRRT2	808.827	1.90757	0.429013	4.44642	8.73143e-06	0.00121343
N4BP3	633.897	1.90785	0.606556	3.14537	0.00165874	0.0319506
TGFB3	4005.65	1.91938	0.602622	3.18504	0.00144734	0.0293187
CNKSR1	161.669	1.92976	0.568779	3.39281	0.000691793	0.018204
TRIM46	237.66	1.93567	0.605154	3.19865	0.00138073	0.0287697
STAG3	1220	1.95198	0.565725	3.45041	0.000559727	0.0162129
RNF144A	3515.44	1.9523	0.468251	4.16935	3.05474e-05	0.0026395
CMTM2	67.2939	1.9679	0.519904	3.78512	0.000153633	0.00738886
ESM1	1529.16	1.9731	0.55672	3.54415	0.000393885	0.0133868
MMP19	1187.74	1.97819	0.590373	3.35075	0.000805933	0.0202396
HOXA2	154.814	1.98809	0.402908	4.93436	8.0414e-07	0.000269638
IQGAP3	3570.59	1.99692	0.491498	4.06293	4.84609e-05	0.00369475
ARHGAP33	1600.46	1.99859	0.412679	4.84297	1.27915e-06	0.000332002
ADAMTS14	3088.76	1.99964	0.663366	3.01439	0.00257497	0.0407717
FGF18	291.598	2.00001	0.647454	3.08903	0.00200809	0.036089
TNFRSF13C	62.2398	2.00261	0.511045	3.91866	8.90425e-05	0.00527836
CREG2	26.5563	2.0226	0.621039	3.25681	0.00112673	0.0252673
KHDC1L	16.839	2.04148	0.57049	3.57846	0.000345622	0.0124612
GRAPL	42.5845	2.05152	0.639291	3.20906	0.0013317	0.0281313
PMEPA1	6866.71	2.06226	0.48718	4.23306	2.30528e-05	0.00228942
TPTE	58.1679	2.06961	0.68943	3.00192	0.00268285	0.0419975
EPHA3	1195.57	2.0704	0.490266	4.22302	2.4105e-05	0.00237642
KCP	274.91	2.08438	0.586589	3.55339	0.000380304	0.0130721
PARD6G	525.149	2.09766	0.444688	4.71715	2.39167e-06	0.000515185
ZNF711	578.683	2.11228	0.685758	3.08021	0.00206857	0.0365743
ANKRD62	22.7302	2.12276	0.718266	2.9554	0.00312268	0.0460542
CACNG8	337.229	2.12424	0.698287	3.04208	0.00234952	0.0385386
OXTR	466.326	2.12791	0.452423	4.70335	2.55926e-06	0.000528937
ADAM12	11200.9	2.1557	0.507797	4.2452	2.18397e-05	0.00225687
LZTS1	657.727	2.18183	0.43801	4.98122	6.31843e-07	0.000241585
C3orf52	87.7468	2.18915	0.577244	3.79242	0.000149188	0.0073122
BMP8A	300.06	2.19485	0.646097	3.39709	0.000681057	0.0179898
GPC2	399.574	2.196	0.478888	4.58562	4.52644e-06	0.000786674
MMP11	2921.98	2.20166	0.585335	3.76137	0.000168982	0.00787709
C1QL1	486.843	2.23775	0.592088	3.77943	0.000157188	0.00751262
HGFAC	42.9862	2.24073	0.664251	3.37332	0.000742689	0.019048
AMH	1220.87	2.25615	0.542804	4.15648	3.23188e-05	0.00271584
CHST1	1313.46	2.27218	0.666965	3.40675	0.000657413	0.0176394
RBP1	367.241	2.29723	0.628864	3.65298	0.000259215	0.010623
COL27A1	3241.93	2.2998	0.510847	4.50193	6.73391e-06	0.00104029
SDC1	2374.28	2.30947	0.521808	4.4259	9.60416e-06	0.00127727
NACAD	375.923	2.32211	0.577414	4.02157	5.78109e-05	0.00421029
FLRT3	324.777	2.32255	0.733457	3.16658	0.00154241	0.0305565
ARTN	77.0563	2.33604	0.510819	4.57313	4.80491e-06	0.000816515
TEX29	63.291	2.3386	0.697024	3.35511	0.000793322	0.0200216
RIPPLY3	51.3529	2.33867	0.585013	3.99764	6.39777e-05	0.00448407
OTX1	44.0382	2.37007	0.592533	3.9999	6.33701e-05	0.00448407
TSPAN18	3095.9	2.3786	0.481034	4.94477	7.62352e-07	0.000269638
FGFR2	1344.7	2.38349	0.813216	2.93094	0.00337938	0.0481232
DLX5	76.7219	2.38762	0.559366	4.26844	1.96846e-05	0.0021064
IGDCC3	89.6443	2.41175	0.711174	3.39123	0.000695801	0.0182219
PTH1R	702.458	2.413	0.815276	2.95974	0.003079	0.0457631
NXN	2498.33	2.46312	0.58182	4.23348	2.30099e-05	0.00228942
PTN	3196.34	2.49742	0.7281	3.43005	0.000603472	0.0169038
NPTX2	362.182	2.5195	0.838084	3.00627	0.00264477	0.0415713
SLFN13	1671.57	2.56618	0.493552	5.19941	1.99925e-07	0.000114368
MEGF6	2307.68	2.56763	0.655176	3.91899	8.89193e-05	0.00527836
LRRC71	19.0021	2.58185	0.701545	3.68024	0.000233016	0.0098399
FGFR3	280.261	2.58799	0.726898	3.56033	0.000370392	0.0129443
RHBDL3	170.113	2.60518	0.743446	3.5042	0.000457986	0.0146844
COL9A3	286.419	2.61243	0.868786	3.00699	0.00263845	0.0415189
PITX2	145.386	2.61825	0.880963	2.97203	0.00295836	0.0445765
HIST1H2BH	22.5503	2.63208	0.605386	4.34777	1.37527e-05	0.00166073
GCKR	23.7442	2.65986	0.908892	2.92648	0.00342818	0.0482786
MPP2	323.841	2.67427	0.4956	5.39601	6.81381e-08	6.94736e-05
KIAA1644	795.239	2.70355	0.73473	3.67966	0.000233548	0.0098399
COL24A1	909	2.7088	0.738058	3.67018	0.000242382	0.0101561
INHBA	1308.71	2.71077	0.832628	3.25568	0.0011312	0.0253302
C1QTNF7	221.683	2.71896	0.843587	3.22309	0.00126814	0.027392
FAM160A1	29.73	2.75703	0.851353	3.2384	0.001202	0.0264091
ANKRD2	50.5701	2.77345	0.905774	3.06197	0.00219886	0.0373244
OGN	3187.97	2.78007	0.933917	2.97679	0.00291287	0.0442398
HTR6	44.9878	2.80012	0.789436	3.54699	0.000389656	0.0133022
PPEF1	195.788	2.84887	0.722508	3.94302	8.04608e-05	0.00504866
C7orf57	37.2392	2.89965	0.794045	3.65174	0.000260469	0.010623
TMSB15A	346.278	2.93686	0.571798	5.13619	2.80361e-07	0.000138318
DMBX1	30.7214	2.93832	0.732224	4.01288	5.99832e-05	0.0042669
TNN	439.32	2.96954	0.74883	3.96557	7.32219e-05	0.00480625
SLC6A7	159.972	2.96966	1.00327	2.95997	0.00307665	0.0457631
CLDN22	43.0726	3.01648	0.789517	3.82066	0.000133094	0.00675812
C14orf39	71.9964	3.05181	0.830867	3.67304	0.000239681	0.0100705
TP73	257.466	3.05739	0.930504	3.28573	0.00101717	0.0234462
ZNF469	2429.47	3.08884	0.696523	4.43466	9.22172e-06	0.00123717
PPP1R1B	121.589	3.10867	1.04818	2.96577	0.00301925	0.0452545
COL10A1	900.841	3.12197	1.05528	2.95844	0.00309205	0.0457649
NEFL	523.419	3.15973	1.07151	2.94885	0.00318959	0.0464145
SHISA2	228.685	3.16919	0.714014	4.43856	9.05616e-06	0.00123596
KRT17	146.527	3.17444	0.897287	3.53782	0.000403452	0.0135742
NRK	327.526	3.18578	1.0058	3.16741	0.00153805	0.0305493
RASEF	267.666	3.1872	0.772643	4.12506	3.70636e-05	0.00303662
TSHR	195.804	3.23142	0.934429	3.45818	0.00054384	0.0159932
TNFSF11	90.9072	3.28486	1.01075	3.24993	0.00115435	0.0256608
MYRF	152.443	3.33198	0.611388	5.44986	5.04101e-08	6.17762e-05
KIAA1549L	220.53	3.37032	0.924239	3.64659	0.000265741	0.0107117
ACTG2	1663.24	3.40083	0.648565	5.24362	1.57452e-07	0.000111039
HOXB9	96.7094	3.41618	0.844536	4.04504	5.23151e-05	0.00394141
ACAN	1844.95	3.42253	1.14817	2.98085	0.00287453	0.0438676
GLIS1	435.054	3.446	0.975674	3.53191	0.000412562	0.013698
IFNE	172.627	3.47766	0.882745	3.93959	8.16194e-05	0.00506531
IL36G	32.1937	3.4859	0.953661	3.65528	0.000256904	0.0105621
PLEKHS1	19.3884	3.51258	0.931528	3.77077	0.000162742	0.00768203
COL7A1	7450.35	3.53607	0.674697	5.24098	1.59727e-07	0.000111039
FAM19A5	371.801	3.56324	1.11871	3.18512	0.00144693	0.0293187
DSC3	364.876	3.57802	0.907715	3.94179	8.08763e-05	0.00504866
MTMR7	19.5667	3.60383	0.902464	3.99332	6.51552e-05	0.00450897
HMX2	17.6992	3.6176	1.24295	2.9105	0.00360849	0.0498539
TMEM92	67.9831	3.66802	0.755587	4.85453	1.20672e-06	0.000323783
CHRNA9	31.4507	3.73898	1.0951	3.41429	0.00063948	0.0173408
SALL4	385.402	3.7435	0.90711	4.12684	3.67785e-05	0.00303662
ST6GAL2	1025.75	3.76709	0.82607	4.56025	5.10917e-06	0.000836487
SHROOM3	182.452	3.86056	0.81055	4.76289	1.90837e-06	0.000429214
TM4SF19	127.127	3.91296	0.948982	4.12333	3.73441e-05	0.00303798
KLK4	54.4498	3.99996	1.02896	3.88737	0.000101338	0.00568963
B4GALNT4	332.664	4.01304	0.923138	4.34717	1.37906e-05	0.00166073
DRAXIN	186.256	4.06816	1.04008	3.91139	9.17651e-05	0.00535634
DLGAP2	122.488	4.09315	1.18421	3.45644	0.000547367	0.0159974
CNTN1	609.415	4.09812	1.03552	3.95753	7.57285e-05	0.00488074
OBP2A	20.2823	4.13866	1.3473	3.07181	0.00212765	0.0369346
ZMAT4	66.1025	4.17527	0.936552	4.45813	8.26797e-06	0.00119002
BBOX1	30.3412	4.19562	1.34557	3.1181	0.00182022	0.0340739
CACNA1G	398.02	4.20504	0.81468	5.16158	2.44876e-07	0.000124838
ABCA13	260.264	4.26331	1.01875	4.18485	2.85355e-05	0.00255406
RFPL1	14.9698	4.2653	1.10716	3.85248	0.000116926	0.00620928
SFN	290.89	4.26836	0.965255	4.422	9.779e-06	0.00128427
UCN2	116.935	4.3449	0.798315	5.44259	5.25102e-08	6.17762e-05
IL11	170.011	4.41322	0.852932	5.17418	2.28918e-07	0.000120727
SPOCD1	1108.8	4.44839	0.942122	4.72167	2.33914e-06	0.000511068
PTPRT	1544.82	4.46235	1.16805	3.82034	0.000133265	0.00675812
HOXC13	48.331	4.51569	1.15022	3.92592	8.63975e-05	0.00520222
LCTL	47.6145	4.6528	1.00836	4.61422	3.94579e-06	0.000709965
UMODL1	15.5122	4.66154	1.18342	3.93905	8.18053e-05	0.00506531
C5orf46	26.4286	4.6656	1.23111	3.78975	0.000150796	0.00732151
EGFL6	2892.81	4.7031	0.837588	5.61505	1.96504e-08	3.00533e-05
SERPINB5	323.758	4.77434	1.38787	3.44004	0.000581621	0.016534
PAEP	45.2802	4.81288	1.22072	3.94265	8.05851e-05	0.00504866
SSX5	27.0042	4.96596	1.42102	3.49465	0.000474675	0.0149404
CA9	325.717	5.03554	1.35323	3.72111	0.000198346	0.00876737
MAGEB2	82.9226	5.04187	1.56274	3.22631	0.00125399	0.0272036
FOXQ1	166.444	5.11051	1.12081	4.55965	5.12397e-06	0.000836487
LHX8	250.996	5.26032	1.20408	4.36876	1.24956e-05	0.00154119
SLC38A3	281.825	5.34647	1.34143	3.98565	6.72949e-05	0.00458139
MMP13	3234.21	5.38742	1.5106	3.56641	0.000361901	0.0128515
COL11A1	3414.51	5.39483	1.14529	4.71045	2.47167e-06	0.000517832
WNT7B	684.912	5.5808	0.89593	6.22906	4.69231e-10	1.51843e-06
NEFM	158.157	5.81846	1.18148	4.9247	8.44884e-07	0.000269638
SYT8	13.3617	6.23117	1.34959	4.6171	3.89135e-06	0.000708504
PPAPDC1A	205.478	6.93376	1.16038	5.97544	2.29475e-09	5.84931e-06
